# Supplementary material for: Multidrug-resistant tuberculosis clusters and transmission in Taiwan: a population-based cohort study
Source: Front Microbiol. 2024 Sep 18;15:1439532. doi: 10.3389/fmicb.2024.1439532 (PMC11445003; doi:10.3389/fmicb.2024.1439532)
Supplement: Supplementary file 2 [file Table_2.xlsx]

## Sheet: Table S2
Table S2. Characteristics of drug resistant profile for MDR-TB cluster strains
				INH		RIF		EMB		PZA		SM		ETO		FQ		AMK		CPM		KM		PAS
Cluster	Strains	Sublineage	Regions	pDST	Mutations	pDST	Mutations	pDST	Mutations	pDST	Mutations	pDST	gDST	pDST	Mutations	pDST	Mutations	pDST	Mutations	pDST	Mutations	pDST	Mutations	pDST	Mutations
Cluster 01	19MDR_55	1.2.1	S	R	fabG1 c-15t/inhA I194T	R	rpoB S450L/rpoC V483A/rpoC A172V	R	embA c-12t	S	WT	S	gid frameshift	R	fabG1 c-15t/inhA I194T	S	WT	S	WT	S	WT	S	WT	S	WT
	21MDR_139		S	R	fabG1 c-15t/inhA I194T	R	rpoB S450L/rpoC V483A/rpoC A172V	R	embA c-12t/embB G406S	S	WT	S	WT	R	fabG1 c-15t/inhA I194T	S	WT	S	WT	S	WT	S	WT	S	WT
	21MDR_145		S	R	fabG1 c-15t/inhA I194T	R	rpoB S450L/rpoC V483A/rpoC A172V	S	embA c-12t	S	WT	S	WT	R	fabG1 c-15t/inhA I194T	S	WT	S	WT	S	WT	S	WT	S	WT
	21MDR_147		S	R	fabG1 c-15t/inhA I194T	R	rpoB S450L/rpoC V483A/rpoC A172V	R	embA c-12t/embB G406S	S	WT	S	WT	R	fabG1 c-15t/inhA I194T	S	WT	S	WT	S	WT	S	WT	S	WT
	22MDR_216		S	R	fabG1 c-15t/inhA I194T	R	rpoB S450L/rpoC V483A/rpoC A172V	S	embB c-12t	S	WT	S	gid frameshift	R	fabG1 c-15t/inhA I194T	S	WT	S	WT	S	WT	S	WT	S	WT
Cluster 02	19MDR_48	2.1	N	R	katG S315T	R	rpoB S450L/rpoC L449V	R	embB H1002R	S	WT	R	rpsL K88R	S	WT	S	WT	S	WT	S	WT	S	WT	S	WT
	21PXDR_31		N	R	katG S315T	R	rpoB S450L/rpoC L449V	R	embB H1002R	S	WT	R	rpsL K88R	S	WT	R	WT	S	WT	S	WT	S	WT	S	WT
Cluster 03	20MDR_66	2.1	S	R	katG S315T	R	rpoB S450L	S	embB M306I	S	WT	R	WT	S	ethA frameshift	S	WT	S	WT	S	WT	S	WT	S	WT
	21MDR_169		C	R	katG S315T	R	rpoB S450L	R	embB M306I	S	WT	R	WT	S	ethA frameshift	S	WT	S	WT	S	WT	S	WT	S	WT
Cluster 04	19MDR_41	2.1	N	R	fabG1 t-8c	R	rpoB S450L/rpoC E750D	S	WT	S	WT	S	WT	S	fabG1 t-8c	S	WT	S	WT	S	WT	S	WT	S	WT
	19MDR_46		N	R	fabG1 t-8c	R	rpoB S450L/rpoC E750D	S	WT	S	WT	S	WT	S	fabG1 t-8c	S	WT	S	WT	S	WT	S	WT	S	WT
	19MDR_47		E	R	fabG1 t-8c	R	rpoB S450L/rpoC E750D	S	WT	S	WT	S	WT	S	fabG1 t-8c	S	WT	S	WT	S	WT	S	WT	S	WT
	20MDR_71		N	R	fabG1 t-8c	R	rpoB S450L/rpoC E750D	R	WT	S	WT	S	WT	S	fabG1 t-8c	S	WT	S	WT	S	WT	S	WT	S	WT
	20MDR_75		N	R	fabG1 t-8c	R	rpoB S450L/rpoC E750D	S	WT	S	WT	S	WT	R	fabG1 t-8c	S	WT	S	WT	S	WT	S	WT	S	WT
	20MDR_124		N	R	fabG1 t-8c	R	rpoB S450L/rpoC E750D	S	WT	S	WT	S	WT	S	fabG1 t-8c	S	WT	S	WT	S	WT	S	WT	S	WT
	20MDR_125		N	R	fabG1 t-8c	R	rpoB S450L/rpoC E750D	S	WT	S	WT	S	WT	S	fabG1 t-8c	S	WT	S	WT	S	WT	S	WT	S	WT
	20MDR_127		N	R	fabG1 t-8c	R	rpoB S450L/rpoC E750D	S	WT	S	WT	S	WT	R	fabG1 t-8c	S	WT	S	WT	S	WT	S	WT	S	WT
	21MDR_135		N	R	fabG1 t-8c	R	rpoB S450L/rpoC E750D	S	WT	S	WT	S	WT	S	fabG1 t-8c	S	WT	S	WT	S	WT	S	WT	S	WT
	21PXDR_33		C	R	fabG1 t-8c	R	rpoB S450L/rpoC E750D	S	WT	S	WT	S	WT	S	fabG1 t-8c	R	gyrA D94N	S	WT	S	WT	S	WT	S	WT
	22MDR_192		N	R	fabG1 t-8c	R	rpoB S450L/rpoC E750D	S	WT	S	WT	S	WT	S	fabG1 t-8c	S	WT	S	WT	S	WT	S	WT	S	WT
	22MDR_207		N	R	fabG1 t-8c	R	rpoB S450L/rpoC E750D	S	WT	S	WT	S	WT	S	fabG1 t-8c	S	WT	S	WT	S	WT	S	WT	S	WT
	22MDR_236		N	R	fabG1 t-8c	R	rpoB S450L/rpoC E750D	S	WT	S	WT	S	WT	S	fabG1 t-8c	S	WT	S	WT	S	WT	S	WT	S	WT
Cluster 05	19MDR_17	4.5	S	R	katG S315T	R	rpoB S450L/rpoC N698S	R	embB M306V	R	pncA F94L	R	WT	S	WT	S	WT	S	WT	S	WT	S	WT	S	WT
	20MDR_87		S	R	katG S315T	R	rpoB S450L/rpoC N698S	R	embB M306V	R	pncA F94L	S	WT	S	WT	S	WT	S	WT	S	WT	S	WT	S	WT
	20MDR_106		S	R	katG S315T	R	rpoB S450L/rpoC N698S	S	embB M306V	R	pncA F94L	S	WT	R	WT	S	WT	S	WT	S	WT	S	WT	S	WT
	21MDR_176		S	R	katG S315T	R	rpoB S450L/rpoC N698S	R	embB M306V	R	pncA F94L	S	WT	S	WT	S	WT	S	WT	S	WT	S	WT	S	WT
Cluster 06	19MDR_62	4.5	N	R	katG S315T	R	rpoB S450L/rpoC L449V	R	embB M306I	S	WT	R	WT	S	WT	S	WT	S	WT	S	WT	S	WT	S	WT
	20MDR_68		S	R	katG S315T	R	rpoB S450L/rpoC L449V	R	embB M306I	S	WT	S	WT	S	WT	S	WT	S	WT	S	WT	S	WT	S	WT
Cluster 07	19MDR_23	4.5	C	R	fabG1 c-15t	R	rpoB D435Y/rpoB R167C	R	embB Q497K	R	pncA T76P	S	gid E170*	S	fabG1 c-15t	S	WT	S	WT	S	WT	S	eis g-10c	S	folC I43S
	20MDR_72		C	R	fabG1 c-15t	R	rpoB D435Y/rpoB R167C	R	embB Q497K	R	pncA T76P	S	gid E170*	R	fabG1 c-15t	S	WT	S	WT	S	WT	S	WT	S	WT
Cluster 08	22MDR_231	4.5	N	R	katG S315T	R	rpoB H445N	S	WT	S	WT	S	WT	S	WT	S	WT	S	WT	S	WT	S	WT	S	WT
	22MDR_246		N	R	katG S315T	R	rpoB H445N	S	WT	S	WT	S	WT	S	WT	S	WT	S	WT	S	WT	S	WT	S	WT
Cluster 09	19MDR_25	4.5	N	R	fabG1 c-15t	R	rpoB S450L	S	WT	S	WT	S	WT	R	fabG1 c-15t	S	WT	S	WT	S	WT	S	WT	S	WT
	21MDR_173		N	R	fabG1 c-15t	R	rpoB S450L/rpoC P1040S	S	WT	S	WT	S	WT	S	fabG1 c-15t	S	WT	S	WT	S	WT	S	WT	S	WT
Cluster 10	19MDR_01	4.5	C	R	fabG1 c-15t	R	rpoB S450L	S	WT	S	WT	R	rpsL K43R	S	fabG1 c-15t	S	WT	S	WT	S	WT	S	WT	S	WT
	19MDR_09		C	R	fabG1 c-15t	R	rpoB S450L/rpoC V483A	S	WT	S	WT	R	rpsL K43R	R	fabG1 c-15t	S	WT	S	WT	S	WT	S	WT	S	WT
	19MDR_10		C	R	fabG1 c-15t	R	rpoB S450L	S	WT	S	WT	R	rpsL K43R	R	fabG1 c-15t	S	WT	S	WT	S	WT	S	WT	S	WT
	19MDR_36		C	R	fabG1 c-15t	R	rpoB S450L	S	WT	S	WT	R	rpsL K43R	R	fabG1 c-15t	S	WT	S	WT	S	WT	S	WT	S	WT
	19MDR_39		C	R	fabG1 c-15t	R	rpoB S450L	S	WT	S	WT	R	rpsL K43R	R	fabG1 c-15t	S	WT	S	WT	S	WT	S	WT	S	WT
	19MDR_44		C	R	fabG1 c-15t	R	rpoB S450L	S	WT	S	WT	R	rpsL K43R	R	fabG1 c-15t	S	WT	S	WT	S	WT	S	WT	S	WT
	20MDR_103		N	R	fabG1 c-15t	R	rpoB S450L/rpoC E518D	S	WT	S	WT	R	rpsL K43R	S	fabG1 c-15t	S	WT	S	WT	S	WT	S	WT	S	WT
Cluster 11	19PXDR_09	2.2	E	R	katG S315T/fabG1 c-15t	R	rpoB S450L/rpoC D485Y/rpoC E1140D	R	embB Q497P/ embB D1024N	R	pncA T76P	R	rrs a906g	R	fabG1 c-15t	R	gyrA D94G	S	WT	S	WT	S	WT	S	WT
	20PXDR_21		C	R	katG S315T/fabG1 c-15t	R	rpoB S450L/rpoC D485Y/rpoC E1140D	S	embB Q497P/ embB D1024N	S	WT	R	rrs a906g	R	fabG1 c-15t	R	gyrA D94G	S	WT	S	WT	S	WT	S	WT
	20PXDR_24		E	R	katG S315T/fabG1 c-15t	R	rpoB S450L/rpoC D485Y/rpoC E1140D	R	embB Q497P/ embB D1024N	S	WT	R	rrs a906g	S	fabG1 c-15t	R	gyrA D94G	S	WT	S	WT	S	WT	S	WT
	20MDR_100		C	R	katG S315T/fabG1 c-15t	R	rpoB S450L/rpoC D485Y/rpoC E1140D	R	embB Q497P/ embB D1024N	S	WT	R	WT	R	fabG1 c-15t	S	WT	S	WT	S	WT	S	WT	S	WT
	21PXDR_32		E	R	katG S315T/fabG1 c-15t	R	rpoB S450L/rpoC D485Y/rpoC E1140D	R	embB Q497P/ embB D1024N	S	WT	S	WT	R	fabG1 c-15t	R	gyrA D94G	S	WT	S	WT	S	WT	S	WT
	21PXDR_38		E	R	katG S315T/fabG1 c-15t	R	rpoB S450L/rpoC D485Y/rpoC E1140D	R	embB Q497P/ embB D1024N	S	WT	R	rrs a906g	R	fabG1 c-15t	R	gyrA D94G	S	WT	S	WT	S	WT	S	WT
	21PXDR_41		E	R	katG S315T/fabG1 c-15t	R	rpoB S450L/rpoC D485Y/rpoC E1140D	R	embB Q497P/ embB D1024N	S	WT	S	WT	R	fabG1 c-15t	R	gyrA D94G	S	WT	S	WT	S	WT	S	WT
Cluster 12	21MDR_189	2.2	S	R	fabG1 c-15t	R	rpoB S450W/rpoC M312V	S	embB M306V	S	WT	S	WT	R	fabG1 c-15t	S	WT	S	WT	S	WT	S	WT	S	WT
	21MDR_190		S	R	fabG1 c-15t	R	rpoB H445D/rpoC M312V	S	embB M306V	S	WT	S	WT	R	fabG1 c-15t	S	WT	S	WT	S	WT	S	WT	S	WT
Cluster 13	19MDR_15	2.2	N	R	fabG1 c-15t	R	rpoB S450L/rpoB F503S	S	WT	S	WT	S	WT	S	WT	S	WT	S	WT	S	WT	S	WT	S	WT
	19MDR_60		E	R	fabG1 c-15t	R	rpoB S450L	S	WT	S	WT	S	WT	S	WT	S	WT	S	WT	S	WT	S	WT	S	WT
	21MDR_165		N	R	fabG1 c-15t	R	rpoB S450L	S	WT	S	WT	S	WT	S	WT	S	WT	S	WT	S	WT	S	WT	S	WT
	21MDR_168		N	R	fabG1 c-15t	R	rpoB S450L/rpoB F503S	S	WT	S	WT	S	WT	S	WT	S	WT	S	WT	S	WT	S	WT	S	WT
Cluster 14	20MDR_91	2.2	C	R	katG S315T	R	rpoB S450L	R	embB M306V	R	pncA frameshift	R	rpsL K43R	R	ethA frameshift	S	WT	S	WT	S	WT	S	WT	S	WT
	20MDR_99		C	R	katG S315T	R	rpoB S450L	S	embB M306V	R	pncA frameshift	R	rpsL K43R	S	WT	S	WT	S	WT	S	WT	S	WT	S	WT
Cluster 15	20PXDR_17	2.2	C	R	katG S315T	R	rpoB S450L/rpoB I491V	S	WT	S	WT	S	rpsL K43R	S	WT	R	gyrA S91P	S	WT	S	WT	S	WT	S	WT
	21PXDR_30		C	R	katG S315T	R	rpoB S450L/rpoB I491V	R	embB N399T	S	WT	R	rpsL K43R	S	WT	R	gyrA S91P	S	WT	S	WT	S	WT	S	WT
Cluster 16	19MDR_61	2.2	N	R	fabG1 c-15t	R	rpoB S450L/rpoC F452L	R	embB M306V	R	pncA L27P	R	rpsL K43R	R	fabG1 c-15t /ethA Q165P	S	WT	S	WT	S	WT	S	WT	S	WT
	19PXDR_12		N	R	fabG1 c-15t	R	rpoB S450L/rpoC F452L	R	embB M306V	R	pncA L27P	R	rpsL K43R	R	fabG1 c-15t /ethA Q165P	R	gyrA D94Y	S	WT	S	WT	S	WT	S	WT
Cluster 17	21MDR_162	2.2	S	R	katG S315T/fabG1 t-8a	R	rpoB S450L/rpoC V1039A	R	embB M306V	R	pncA frameshift	R	rrs a514c	R	fabG1 t-8a	S	WT	S	WT	S	WT	S	WT	S	WT
	22MDR_240		S	R	katG S315T/fabG1 t-8a	R	rpoB S450L/rpoC V1039A	R	embB M306V	R	pncA frameshift	R	rrs a514c	R	fabG1 t-8a	S	WT	S	WT	S	WT	S	WT	S	WT
Cluster 18	21MDR_156	2.2	C	R	fabG1 c-15t	R	rpoB M434I	R	embA c-16t/ embB M306I	R	pncA V128G	R	rpsL K43R	R	fabG1 c-15t	S	WT	S	WT	S	WT	S	WT	S	WT
	22MDR_217		C	R	fabG1 c-15t/katG W191R	R	rpoB H445D	R	embA c-16t/ embB M306I	R	pncA L120P	R	rpsL K43R	R	fabG1 c-15t	S	WT	S	WT	S	WT	S	WT	S	WT
Claster 19	19MDR_18	2.2	C	R	katG S315T/fabG1 t-8a	R	rpoB S450L/rpoB G890C	R	embB M306I	R	pncA D12A	S	gid frameshift	S	fabG1 c-15t	S	WT	S	WT	S	WT	S	WT	S	WT
	19MDR_31		N	R	katG S315T	R	rpoB S450L/rpoB G890C	R	embB M306I	S	WT	S	gid frameshift	S	WT	S	WT	S	WT	S	WT	S	WT	S	WT
	19MDR_54		N	R	katG S315T	R	rpoB S450L	S	embB Q497R	S	WT	S	WT	S	WT	S	WT	S	WT	S	WT	S	WT	S	WT
	20MDR_101		N	R	katG S315T	R	rpoB S450L/rpoC V483G	S	embB D328Y	S	WT	S	gid frameshift	S	WT	S	WT	S	WT	S	WT	S	WT	S	WT
	20MDR_119		N	R	katG S315T	R	rpoB S450L/rpoC V483G	R	embB D328Y	S	WT	S	gid frameshift	R	WT	S	WT	S	WT	S	WT	S	WT	S	WT
	21PXDR_35		N	R	katG S315T	R	rpoB S450L/rpoC V483G	R	embB D328Y	R	pncA V155G	R	gid frameshift	R	ethA frameshift	R	gyrA D94G	S	WT	S	WT	S	WT	S	WT
	21MDR_171		E	R	katG S315T	R	rpoB S450L/rpoC V483G	R	embB D328Y	R	pncA V155G	R	rpsL K88T/gid frameshift	R	ethA frameshift	S	WT	S	WT	S	WT	S	WT	S	WT
	22MDR_230		S	R	fabG1 c-15t/katG S315T	R	rpoB S450L/rpoB G890C	R	embB M306I	R	pncA D12A	S	WT	R	fabG1 c-15t	S	WT	S	WT	S	WT	S	WT	S	WT
Cluster 20	19MDR_35	2.2	N	R	katG S315T	R	rpoB H445Y/rpoB Q172R	S	WT	S	WT	R	rrs c517t	S	WT	S	WT	S	WT	S	WT	S	WT	S	WT
	21MDR_153		N	R	katG S315T	R	rpoB H445Y/rpoB Q172R	S	WT	S	WT	S	rrs c517t	S	WT	S	WT	S	WT	S	WT	S	WT	S	WT
	21MDR_160		N	R	katG S315T	R	rpoB H445Y/rpoB Q172R	S	WT	S	WT	R	rrs c517t	S	WT	S	WT	S	WT	S	WT	S	WT	S	WT
Abbreviations: INH, isoniazid; RIF, rifampicin; EMB, ethambutol; PZA, pyrazinamide; SM, streptomycin; ETO, Ethionamide; AMK, Amikacin; KAN, kanamycin; CAP, capreomycin; FQs, fluoroquinolones; PAS, Para-aminosalicylic acid; N, northern Taiwan; S, southern Taiwan; E, eastern Taiwan; C, central Taiwan; pDST, phenotypic drug susceptibility testing; R, resistant; S, susceptible; WT, wild-type
Compensatory mutations are presented in bold
*: stop codon
