# Supplementary material for: Multidrug-resistant tuberculosis clusters and transmission in Taiwan: a population-based cohort study
Source: Front Microbiol. 2024 Sep 18;15:1439532. doi: 10.3389/fmicb.2024.1439532 (PMC11445003; doi:10.3389/fmicb.2024.1439532)
Supplement: Supplementary file 3 [file Table_3.xlsx]

## Sheet: Table S3
Table S3. Characteristics of drug-resistant profile for 297 strains in this study
								Drug resistance profile
								INH		RIF		EMB		PZA		STM		ETO		FQs		AMK		CPM		KAN		PAS
Strains	Gender	Age	Treatment outcome	Clusters	Classification of cases	Sublineage	Region	pDST	Mutations	pDST	Mutations	pDST	Mutations	pDST	Mutations	pDST	Mutations	pDST	Mutations	pDST	Mutations	pDST	Mutations	pDST	Mutations	pDST	Mutations	pDST	Mutations
19MDR_01	M	16	Cure or completed	Y	New	4.5	S	R	fabG1 c-15t	R	rpoB S450L	S	WT	S	WT	R	rpsL K43R	S	fabG1 c-15t	S	WT	S	WT	S	WT	S	WT	S	WT
19MDR_02	M	82	Cure or completed	N	New	4.5	C	R	katG S315T	R	rpoB H445Y	S	WT	S	WT	S	WT	S	WT	S	WT	S	WT	S	WT	S	WT	S	WT
19MDR_03	M	65	died	N	New	1.2.1	S	R	fabG1 c-15t	R	rpoB S450L/ rpoC A172V/rpoB V534M	S	WT	S	WT	S	WT	R	fabG1 c-15t	S	WT	S	WT	S	WT	S	WT	S	WT
19MDR_04	M	62	Cure or completed	N	New	4.5	S	R	katG S315T	R	rpoB S450L/rpoC E750G	R	embB M306I	S	WT	S	WT	S	WT	S	WT	S	WT	S	WT	S	WT	S	thyA A262V
19MDR_05	F	82	Cure or completed	N	New	2.2	N	R	fabG1 c-15t	R	rpoB H445R	S	embB G406D	S	WT	S	rrs a907c	R	fabG1 c-15t	S	WT	S	WT	S	WT	S	WT	S	WT
19PXDR_01	M	69	died	N	New	1.2.1	N	R	katG S315T	R	rpoB S450L/rpoC A172V	S	embB Q497R	R	pncA V180F	S	WT	S	WT	R	gyrB M291I	S	WT	S	WT	S	WT	S	WT
19MDR_06	M	46	Cure or completed	N	New	2.2	C	R	katG S315T	R	rpoB S450L/rpoC V483G	R	embB Y319C	R	pncA C72R	R	rpsL K43R	S	WT	S	WT	S	WT	S	WT	S	WT	S	WT
19PXDR_02	M	55	died	N	New	4.5	C	R	katG S315T/fabG1 c-15t	R	rpoB L452P/rpoB E481A	R	embB M306I	R	pncA V180F	S	gid frameshift	S	fabG1 c-15t	R	gyrA A90V	S	WT	S	WT	S	WT	S	thyA A262V
19MDR_07	F	35	died	N	New	2.2	C	R	katG S315T	R	rpoB S450L/rpoC G433S	R	embB M306V/ embB Q407P	R	pncA A146V	R	rpsL K43R	S	WT	S	WT	S	WT	S	WT	S	WT	S	WT
19MDR_08	M	72	died	N	New	2.2	N	R	fabG1 c-15t	R	rpoB L452P	S	WT	S	WT	S	WT	S	fabG1 c-15t	S	WT	S	WT	S	WT	S	WT	S	WT
19PXDR_03	M	66	Cure or completed	N	New	2.2	S	R	katG S315T	R	rpoB H445D/rpoB E481A	R	embB Q497R	R	pncA A146E	S	WT	S	WT	R	gyrA D94G	S	WT	S	WT	S	WT	S	WT
19MDR_09	M	54	Cure or completed	Y	New	4.5	C	R	fabG1 c-15t	R	rpoB S450L/rpoC V483A	S	WT	S	WT	R	rpsL K43R	R	fabG1 c-15t	S	WT	S	WT	S	WT	S	WT	S	WT
19MDR_10	F	76	Cure or completed	Y	New	4.5	C	R	fabG1 c-15t	R	rpoB S450L	S	WT	S	WT	R	rpsL K43R	R	fabG1 c-15t	S	WT	S	WT	S	WT	S	WT	S	WT
19MDR_11	F	51	died	N	New	2.2	C	R	katG S315T	R	rpoB S450L/rpoB I491V	R	embB M306I	S	WT	R	rpsL K43R	S	WT	S	WT	S	WT	S	WT	S	WT	S	WT
19PXDR_04	M	23	unknown	N	Previously treated	4.3	S	R	katG S315T	R	rpoB S450L/rpoB Y564H	R	embB M306V	R	pncA L172P	R	rrs a514c	S	WT	S	WT	R	rrs a1401g	R	rrs a1401g	R	rrs a1401g	S	thyA T202A
19MDR_12	M	44	Cure or completed	N	New	4.5	N	R	katG S315T	R	rpoB D435V	R	embB Q497K	S	WT	S	WT	S	WT	S	WT	S	WT	S	WT	S	WT	S	thyA T202A
19MDR_13	F	71	Cure or completed	N	New	2.2	N	R	katG S315T	R	rpoB S450L	R	WT	S	WT	S	WT	S	WT	S	WT	S	WT	S	WT	S	WT	S	WT
19MDR_14	M	51	Cure or completed	N	New	2.2	N	R	katG S315T	R	rpoB S450L/rpoB F503S	S	embB M306V	S	WT	S	rpsL K43R	S	WT	S	WT	S	WT	S	WT	S	WT	S	WT
19MDR_15	M	57	died	Y	New	2.2	N	R	fabG1 c-15t	R	rpoB S450L/rpoB F503S	S	WT	S	WT	S	WT	S	fabG1 c-15t/ethR A95T	S	WT	S	WT	S	WT	S	WT	S	WT
19MDR_16	M	68	died	N	New	2.2	C	R	katG S315T	R	rpoB S450L	S	WT	S	WT	R	rpsL K43R	S	WT	S	WT	S	WT	S	WT	S	WT	S	WT
19MDR_17	M	39	Cure or completed	Y	New	4.5	S	R	katG S315T	R	rpoB S450L/rpoC N698S	R	embB M306V	R	pncA F94L	R	WT	S	WT	S	WT	S	WT	S	WT	S	WT	S	thyA D117G
19MDR_18	M	19	Cure or completed	Y	New	2.2	C	R	katG S315T/fabG1 c-15t	R	rpoB S450L/rpoB G890C	R	embB M306I	R	pncA D12A	S	gid frameshift	S	fabG1 c-15t	S	WT	S	WT	S	WT	S	WT	S	WT
19MDR_19	M	76	Cure or completed	N	New	4.5	S	R	katG S315T	R	rpoB S450L/rpoC A492P	R	embB M306I	S	WT	S	WT	R	WT	S	WT	S	WT	S	WT	S	WT	S	thyA T202A
19PXDR_05	M	55	Cure or completed	N	New	4.5	C	R	fabG1 c-15t	R	rpoB Q432K/rpoB K832E	S	WT	S	WT	R	WT	R	fabG1 c-15t	S	WT	R	rrs a1401g	R	rrs a1401g	R	rrs a1401g	S	WT
19MDR_20	M	83	died	N	New	2.1	N	R	katG S315T/fabG1 c-15t	R	rpoB S450L	R	embB M306V	R	pncA a-11g panD M117I	R	gid frameshift	R	fabG1 c-15t	S	WT	S	WT	S	WT	S	WT	S	WT
19MDR_21	F	48	Cure or completed	N	Previously treated	2.2	C	R	katG S315T	R	rpoB S450L/rpoC V483G/rpoC E1140D	S	WT	S	WT	R	WT	S	WT	S	WT	S	WT	S	WT	S	WT	S	WT
19MDR_22	M	77	Cure or completed	N	New	4.5	N	R	katG S315T	R	rpoB S450L	R	embB Q497R	S	WT	S	WT	S	WT	S	WT	S	WT	S	WT	S	WT	S	thyA T202A
19MDR_23	M	45	Cure or completed	Y	New	4.5	C	R	fabG1 c-15t	R	rpoB D435Y/rpoB R167C	R	embB Q497K	R	pncA T76P	S	gid E170*	S	fabG1 c-15t	S	WT	S	WT	S	WT	S	eis g-10c	S	folC I43S
19MDR_24	F	53	unknown	N	New	2.2	S	R	katG S315T	R	rpoB H445D/rpoB R167C	R	embB Q497R	S	WT	S	WT	S	WT	S	WT	S	WT	S	WT	S	WT	S	WT
19MDR_25	M	86	died	Y	New	4.5	N	R	fabG1 c-15t	R	rpoB S450L	S	WT	S	WT	S	WT	R	fabG1 c-15t	S	WT	S	WT	S	WT	S	WT	S	WT
19MDR_26	M	66	Cure or completed	N	New	4.5	C	R	katG S315T	R	rpoB S450L/rpoC P1040S	R	embB M306V	S	WT	S	WT	S	WT	S	WT	S	WT	S	WT	S	WT	S	thyA D117G
19MDR_27	M	81	died	N	Previously treated	2.1	C	R	katG S315T	R	rpoB Q432K/rpoC E750D	R	WT	S	WT	R	WT	S	WT	S	WT	S	WT	S	WT	S	WT	S	WT
19MDR_28	M	70	died	N	New	2.2	N	R	WT	R	rpoB S450L	S	WT	S	WT	R	rpsL K43T	S	WT	S	WT	S	WT	S	WT	S	WT	S	WT
19MDR_29	M	68	died	N	New	2.2	N	R	fabG1 c-15t	R	rpoB S450L/rpoC V483G	S	embB Q497P	S	WT	R	rpsL K43R	S	fabG1 c-15t/ethR A95T	S	WT	S	WT	S	WT	S	WT	S	WT
19MDR_30	M	33	unknown	N	New	2.2	N	R	katG S315T	R	rpoB S450L	R	embB Q497R	S	WT	R	rpsL K88R	S	WT	S	WT	S	WT	S	WT	S	WT	S	WT
19MDR_31	M	78	Cure or completed	Y	New	2.2	N	R	katG S315T	R	rpoB S450L/rpoB G890C	R	embB M306I	S	WT	S	gid frameshift	S	WT	S	WT	S	WT	S	WT	S	WT	S	WT
19MDR_32	M	60	died	N	New	2.2	N	R	WT	R	rpoB S450L/rpoC A492P	R	embB M306V	R	pncA V163G	S	rrs c517t	S	WT	S	WT	S	WT	S	WT	S	WT	S	WT
19MDR_33	M	59	Cure or completed	N	New	2.2	S	R	fabG1 t-8g/katG D735A	R	rpoB Q432P	S	WT	S	WT	S	WT	S	WT	S	WT	S	WT	S	WT	S	WT	S	WT
19MDR_34	M	43	Cure or completed	N	New	2.2	N	R	fabG1 c-15t	R	rpoB V170F	S	WT	S	WT	S	WT	S	fabG1 c-15t	S	WT	S	WT	S	WT	S	WT	S	WT
19MDR_35	M	50	Cure or completed	Y	New	2.2	N	R	katG S315T	R	rpoB H445Y/rpoB Q172R	S	WT	S	WT	R	rrs c517t	S	WT	S	WT	S	WT	S	WT	S	WT	S	WT
19MDR_36	M	67	died	Y	New	4.5	C	R	fabG1 c-15t	R	rpoB S450L	S	WT	S	WT	R	rpsL K43R	R	fabG1 c-15t	S	WT	S	WT	S	WT	S	WT	S	WT
19MDR_37	F	71	died	N	New	2.2	N	R	katG S315T	R	rpoB S450L	S	WT	R	pncA frameshift	R	rpsL K43R	S	ethA frameshift	S	WT	S	WT	S	WT	S	WT	S	WT
19MDR_38	M	87	died	N	Previously treated	2.2	N	R	fabG1 c-15t	R	rpoB H445R	R	embB Y319D	R	pncA K48E	R	rrs c517t	R	fabG1 c-15t	S	WT	S	WT	S	WT	S	WT	S	WT
19PXDR_06	F	80	died	N	New	2.2	S	R	fabG1 c-15t/inhA I194T	R	rpoB S450L/rpoC V483A	R	embB M306V	R	pncA C14R	R	rrs c517t	R	fabG1 c-15t/inhA I194T	R	gyrA D94G	S	WT	S	WT	S	WT	R	thyA L218P
19MDR_39	M	15	Cure or completed	Y	New	4.5	C	R	fabG1 c-15t	R	rpoB S450L	S	WT	S	WT	R	rpsL K43R	R	fabG1 c-15t	S	WT	S	WT	S	WT	S	WT	S	WT
19MDR_40	M	60	died	N	New	2.2	N	R	katG S315T	R	rpoB H445L	S	WT	S	WT	R	rpsL K43R	S	WT	S	WT	S	WT	S	WT	S	WT	S	WT
19PXDR_07	M	27	Cure or completed	N	Previously treated	2.2	E	R	katG S315N	R	rpoB H445N/ rpoB L452P/rpoC E1140D	R	embB D354A	S	WT	R	rpsL K43R	R	ethA frameshift	R	gyrB T500N	S	WT	S	WT	S	WT	S	WT
19MDR_41	M	69	died	Y	New	2.1	N	R	fabG1 t-8c	R	rpoB S450L/rpoC E750D	S	WT	S	WT	S	WT	S	fabG1 t-8c	S	WT	S	WT	S	WT	S	WT	S	WT
19MDR_42	F	65	Cure or completed	N	Previously treated	2.2	N	R	fabG1 t-8c/ahpC c-52t	R	rpoB H445D	R	embB M306V	S	WT	R	rpsL K43R	R	fabG1 t-8c	S	WT	S	WT	S	WT	S	WT	S	WT
19MDR_43	M	65	died	N	Previously treated	2.2	S	R	katG R484C	R	rpoB S450L	S	WT	S	WT	S	WT	S	WT	S	WT	S	WT	S	WT	S	WT	S	WT
19MDR_44	F	16	Cure or completed	Y	New	4.5	S	R	fabG1 c-15t	R	rpoB S450L	S	WT	S	WT	R	rpsL K43R	R	fabG1 c-15t	S	WT	S	WT	S	WT	S	WT	S	WT
19MDR_45	M	64	Cure or completed	N	New	4.5	S	R	katG S315T	R	rpoB H445Y	S	WT	S	WT	S	WT	S	WT	S	WT	S	WT	S	WT	S	WT	S	WT
19MDR_46	M	21	Unknown	Y	New	2.1	N	R	fabG1 t-8c	R	rpoB S450L/rpoC E750D	S	WT	S	WT	S	WT	S	fabG1 t-8c	S	WT	S	WT	S	WT	S	WT	S	WT
19MDR_47	M	64	Cure or completed	Y	New	2.1	E	R	fabG1 t-8c	R	rpoB S450L/rpoC E750D	S	WT	S	WT	S	WT	S	fabG1 t-8c	S	WT	S	WT	S	WT	S	WT	S	WT
19MDR_48	M	56	Cure or completed	Y	New	2.1	N	R	katG S315T	R	rpoB S450L/rpoC L449V	R	embB H1002R	S	WT	R	rpsL K88R	S	WT	S	WT	S	WT	S	WT	S	WT	S	WT
19PXDR_08	M	68	Cure or completed	N	Previously treated	4.5	C	R	katG S315T	R	rpoB H445R	S	WT	S	WT	R	WT	S	WT	S	WT	S	WT	S	WT	R	WT	S	WT
19MDR_49	M	86	died	N	Previously treated	2.2	S	R	fabG1 c-15t	R	rpoB D435V	S	WT	S	WT	R	rrs a514c	S	fabG1 c-15t	S	WT	S	WT	S	WT	S	WT	S	WT
19MDR_50	M	59	died	N	New	2.2	S	R	katG S315T	R	rpoB S450L/rpoC W484G	S	embB G406D	R	pncA T167A	S	WT	S	WT	S	WT	S	WT	S	WT	S	WT	S	WT
19MDR_51	M	90	died	N	New	2.2	N	R	fabG1 t-8g/ahpC c-81t	R	rpoB S450L/rpoC W484G	S	embB M306I	S	WT	S	WT	S	WT	S	WT	S	WT	S	WT	S	WT	S	WT
19MDR_52	F	85	died	N	New	4.5	C	R	katG S315T	R	rpoB H445D	S	embB M306I	S	WT	S	WT	S	WT	S	WT	S	WT	S	WT	S	WT	S	WT
19MDR_53	M	84	Cure or completed	N	New	1.2.1	E	R	katG S315T	R	rpoB D435V/rpoC A172V	R	embB P404S	S	WT	S	WT	S	WT	S	WT	S	WT	S	WT	S	WT	S	WT
19PXDR_09	F	46	died	Y	New	2.2	E	R	katG S315T/fabG1 c-15t	R	rpoB S450L/rpoC D485Y/rpoC E1140D	R	embB Q497P/embB D1024N	R	pncA T76P	R	rrs a906g	R	fabG1 c-15t	R	gyrA D94G	S	WT	S	WT	S	WT	S	WT
19MDR_54	F	88	died	Y	New	2.2	N	R	katG S315T	R	rpoB S450L	S	embB Q497R	S	WT	S	WT	S	WT	S	WT	S	WT	S	WT	S	WT	S	WT
19MDR_55	M	64	Cure or completed	Y	Previously treated	1.2.1	S	R	fabG1 c-15t/inhA I194T	R	rpoB S450L/rpoC A172V/rpoC V483A	R	embA c-12t	S	WT	S	gid frameshift	R	fabG1 c-15t/inhA I194T	S	WT	S	WT	S	WT	S	WT	S	WT
19PXDR_10	F	22	Cure or completed	N	New	2.2	N	R	katG A479E	R	rpoB S450L	R	embB M306V	R	pncA G78V	R	rpsL K43R	S	WT	R	gyrA G88C	S	WT	S	WT	S	WT	S	WT
19MDR_56	M	56	Cure or completed	N	Previously treated	1.2.1	N	R	fabG1 c-15t/inhA I194T	R	rpoB L430P/rpoB S431T/rpoC A172V	R	embB M306V	S	WT	R	rpsL K88R	R	fabG1 c-15t/inhA I194T	S	WT	S	WT	S	WT	S	WT	S	WT
19MDR_57	M	69	Cure or completed	N	Previously treated	2.2	C	R	katG S315T	R	rpoB S450L/rpoC H525Q	R	embB M306V	R	pncA frameshift	R	rpsL K43R	S	WT	S	WT	S	WT	S	WT	S	WT	R	folC S150G
19MDR_58	F	64	Cure or completed	N	New	2.1	N	R	fabG1 c-15t	R	rpoB S450L/rpoB Y564H	R	embB M306V	R	pncA H43P	S	WT	S	fabG1 c-15t	S	WT	S	WT	S	WT	S	WT	S	WT
19MDR_59	M	61	died	N	New	4.5	C	R	katG S315T	R	rpoB D435V	S	WT	S	WT	R	rpsL K43R	S	WT	S	WT	S	WT	S	WT	S	WT	S	WT
19MDR_60	F	65	Cure or completed	Y	Previously treated	2.2	E	R	fabG1 c-15t	R	rpoB S450L	S	WT	S	WT	S	WT	S	fabG1 c-15t/ethR A95T	S	WT	S	WT	S	WT	S	WT	S	WT
19MDR_61	M	50	Cure or completed	Y	New	2.2	N	R	fabG1 c-15t	R	rpoB S450L/rpoC F452L	R	embB M306V	R	pncA L27P	R	rpsL K43R	R	fabG1 c-15t/ethA Q165P	S	WT	S	WT	S	WT	S	WT	S	WT
19MDR_62	M	59	Cure or completed	Y	New	4.5	N	R	katG S315T	R	rpoB S450L/rpoC L449V	R	embB M306I	S	WT	R	WT	S	WT	S	WT	S	WT	S	WT	S	WT	S	WT
19MDR_63	M	71	Cure or completed	N	Previously treated	4.5	C	R	katG S315T/fabG1 g-17t	R	rpoB S450L	S	WT	S	WT	S	WT	S	fabG1 g-17t	S	WT	S	WT	S	WT	S	WT	S	WT
19PXDR_11	F	45	Cure or completed	N	New	4.5	N	R	katG S315T	R	rpoB S450W	S	WT	S	WT	S	WT	S	ethA frameshift	R	gyrA D94A	S	WT	S	WT	S	WT	S	WT
19PXDR_12	F	41	Unknown	Y	unknown	2.2	N	R	fabG1 c-15t	R	rpoB S450L/rpoC F452L	R	embB M306V	R	pncA L27P	R	rpsL K43R	R	fabG1 c-15t/ethA Q165P	R	gyrA D94Y	S	WT	S	WT	S	WT	S	WT
19MDR_64	M	83	Cure or completed	N	Previously treated	2.1	N	R	katG M105I	R	rpoB S450L	S	WT	R	pncA W68R	S	WT	S	WT	S	WT	S	WT	S	WT	S	WT	S	WT
19PXDR_13	F	86	died	N	New	2.2	S	R	katG A479E	R	rpoB S450L	S	embB M306V	R	pncA G78V	S	rpsL K43R	R	WT	R	gyrA G88C	S	WT	S	WT	S	WT	S	WT
19PXDR_14	F	28	Cure or completed	N	New	2.2	N	R	katG A479E	R	rpoB S450L	R	embB M306V	R	pncA G78V	R	rpsL K43R	R	WT	R	gyrA G88C	S	WT	S	WT	S	WT	S	WT
20MDR_65	M	66	Cure or completed	N	Previously treated	2.2	N	R	katG S315T	R	rpoB S450W	R	embB G406A	R	pncA V44G	R	rpsL K88R	S	WT	S	WT	S	WT	S	WT	S	WT	S	WT
20MDR_66	M	58	Cure or completed	Y	New	2.1	S	R	katG S315T	R	rpoB S450L	S	embB M306I	S	WT	R	WT	S	ethA frameshift	S	WT	S	WT	S	WT	S	WT	S	WT
20MDR_67	M	88	Cure or completed	N	New	1.2.1	S	R	fabG1 c-15t/katG S140N/ katG S315N	R	rpoB S450L/rpoC D485Y/rpoC A172V	R	embB M306V	R	pncA W68R	R	rrs c517t	R	fabG1 c-15t	S	WT	S	WT	S	WT	S	WT	S	WT
20XDR_01	M	25	unknown	N	New	2.2	S	R	katG S315T	R	rpoB D435Y	S	embB D354A	R	pncA a-11g	R	rpsL K43R	R	ethA frameshift	R	gyrA D94G	R	rrs a1401g	R	rrs a1401g	R	rrs a1401g	S	WT
20MDR_68	M	37	Cure or completed	Y	Previously treated	4.5	S	R	katG S315T	R	rpoB S450L/rpoC L449V	R	embB M306I	S	WT	S	WT	S	WT	S	WT	S	WT	S	WT	S	WT	S	WT
20PXDR_15	M	33	unknown	N	New	2.1	S	R	katG S315T	R	rpoB S450L	R	embB M306V	R	pncA a-11g	R	rpsL K88R	S	ethA frameshift	S	WT	R	rrs g1484t	R	rrs g1484t	R	rrs g1484t	S	WT
20MDR_69	M	86	Cure or completed	N	Previously treated	4.5	E	R	katG S315T	R	rpoB S450L/rpoC G433S	S	embB H1002R	S	WT	S	rpsL K43R	S	WT	S	WT	S	WT	S	WT	S	WT	S	folC S150C
20MDR_70	M	88	Cure or completed	N	New	4.4	S	R	inhA g154a/katG V565G/ katG g1032a	R	rpoB H445Q/rpoB L430P	R	WT	S	WT	R	WT	S	WT	S	WT	S	WT	S	WT	S	WT	S	WT
20MDR_71	M	44	Cure or completed	Y	New	2.1	N	R	fabG1 t-8c	R	rpoB S450L/rpoC E750D	R	WT	S	WT	S	WT	S	fabG1 t-8c	S	WT	S	WT	S	WT	S	WT	S	WT
20MDR_72	M	59	Cure or completed	Y	New	4.5	C	R	fabG1 c-15t	R	rpoB D435Y/rpoB R167C	R	embB Q497K	R	pncA T76P	S	gid E170*	R	fabG1 c-15t	S	WT	S	WT	S	WT	S	eis g-10c	S	folC I43S
20PXDR_16	M	58	Cure or completed	N	New	4.5	C	R	katG S315N	R	rpoB S450W/rpoB R167C	R	embB M306I	S	WT	S	WT	S	WT	S	WT	R	rrs a1401g	R	rrs a1401g	R	rrs a1401g	S	WT
20MDR_73	M	86	died	N	New	4.5	S	R	fabG1 c-15t	R	rpoB S450L	S	embB M306I	S	WT	S	WT	S	fabG1 c-15t	S	WT	S	WT	S	WT	S	WT	S	WT
20MDR_74	M	80	died	N	New	1.2.1	S	R	katG S315T	R	rpoB S450L/rpoC A172V	S	WT	S	WT	S	WT	S	WT	S	WT	S	WT	S	WT	S	WT	S	WT
20MDR_75	M	67	Cure or completed	Y	New	2.1	N	R	fabG1 t-8c	R	rpoB S450L/rpoC E750D	S	WT	S	WT	S	WT	R	fabG1 t-8c	S	WT	S	WT	S	WT	S	WT	S	WT
20MDR_76	F	47	unknown	N	New	1.2.1	N	R	katG S315T	R	rpoB D435Y/rpoB H445Q/rpoC A172V	S	embB G406A	R	pncA frameshift	S	WT	S	WT	S	WT	S	WT	S	WT	S	WT	S	WT
20MDR_77	M	72	died	N	New	2.2	C	R	katG S315T	R	rpoB S450L/rpoB V534M	S	embB G406D	S	WT	R	rpsL K43R	S	WT	S	WT	S	WT	S	WT	S	WT	S	WT
20MDR_78	M	30	unknown	N	New	2.2	N	R	katG S315T	R	rpoB S450L/rpoC V483G	R	embB D328H	R	pncA t-7c	R	rpsL K88R	S	WT	S	WT	S	WT	S	WT	S	eis c-15g	S	WT
20MDR_79	M	73	Cure or completed	N	New	2.1	S	R	katG S315T	R	rpoB H445D	S	embA c-16t	S	WT	R	WT	S	WT	S	WT	S	WT	S	WT	S	WT	R	folC S150G
20MDR_80	M	69	Cure or completed	N	New	2.2	N	R	fabG1 t-8c	R	rpoB S450L	R	embB M306V	S	WT	S	WT	S	fabG1 t-8c	S	WT	S	WT	S	WT	S	WT	S	WT
20PXDR_17	M	35	Cure or completed	Y	New	2.2	C	R	katG S315T	R	rpoB S450L/rpoB I491V	S	WT	S	WT	S	rpsL K43R	S	WT	R	gyrA S91P	S	WT	S	WT	S	WT	S	WT
20MDR_81	M	80	died	N	New	2.2	N	R	katG Q127P/fabG1 c-15t	R	rpoB S450L/rpoC N416S	S	embB G406D	S	pncA R148C	S	WT	R	fabG1 c-15t	S	WT	S	WT	S	WT	S	WT	S	WT
20MDR_82	M	72	died	N	New	2.2	N	R	fabG1 c-15t	R	rpoB S450L	S	WT	S	WT	R	rpsL K43R	S	fabG1 c-15t	S	WT	S	WT	S	WT	S	WT	S	WT
20PXDR_18	M	96	died	N	New	4.4	N	R	katG S315T	R	rpoB H445C	S	embB M306V	R	pncA I133T	R	rpsL K88Q	S	WT	S	WT	R	rrs a1401g	R	rrs a1401g	R	rrs a1401g	S	WT
20MDR_83	F	33	unknown	N	New	1.2.1	S	R	fabG1 t-8c/inhA S94A	R	rpoB S450L/rpoC A172V	S	WT	R	WT	S	WT	R	fabG1 t-8c/inhA S94A	S	WT	S	WT	S	WT	S	WT	S	WT
20PXDR_19	M	22	died	N	New	2.2	S	R	katG S315T	R	rpoB L430P/rpoB I491T	R	WT	S	WT	R	rpsL K43R	S	WT	R	gyrA A90V	S	WT	S	WT	S	WT	S	WT
20MDR_84	M	66	Cure or completed	N	New	4.5	C	R	katG S315T	R	rpoB S450L/rpoC V483G	R	WT	S	WT	R	rpsL K43R	S	WT	S	WT	S	WT	S	WT	S	WT	S	WT
20MDR_85	F	20	Cure or completed	N	New	2.1	S	R	katG S315T	R	rpoB H445L	R	embB M306I	R	pncA G97R	R	rpsL K43R	S	WT	S	WT	S	WT	S	WT	S	WT	S	WT
20MDR_86	M	72	Cure or completed	N	New	1.2.1	S	R	fabG1 c-15t/inhA I194T	R	rpoB S450L/rpoC A172V/rpoC V483A	R	embB M306V	R	pncA A171V	R	gid frameshift	R	fabG1 c-15t/inhA I194T	S	WT	S	WT	S	WT	S	WT	S	WT
20MDR_87	M	58	died	Y	New	4.5	S	R	katG S315T	R	rpoB S450L/rpoC N698S	R	embB M306V	R	pncA F94L	S	WT	S	WT	S	WT	S	WT	S	WT	S	WT	S	WT
20PXDR_20	F	98	died	N	New	4.5	N	R	katG A264T	R	rpoB S450L/rpoC L516P	R	embB Q497R	S	WT	R	WT	S	WT	S	WT	S	WT	S	WT	R	eis g-10c	S	WT
20PXDR_21	F	28	Cure or completed	Y	New	2.2	C	R	katG S315T/ fabG1 c-15t	R	rpoB S450L/rpoC D485Y/rpoC E1140D	S	embB Q497P/embB D1024N	S	WT	R	rrs a906g	R	fabG1 c-15t	R	gyrA D94G	S	WT	S	WT	S	WT	S	WT
20MDR_88	F	85	died	N	New	2.2	N	R	katG S315T	R	rpoB S450L	R	embB M306V/embB D959A	S	WT	R	rpsL K43R	S	WT	S	WT	S	WT	S	WT	S	WT	S	WT
20MDR_89	F	77	died	N	New	2.2	N	R	katG S315T	R	rpoB S450L	S	WT	S	WT	R	rpsL K43R	S	WT	S	WT	S	WT	S	WT	S	WT	S	WT
20MDR_90	M	61	Cure or completed	N	New	1.2.1	S	R	inhA g-154a	R	rpoB H445P/rpoC A172V	S	WT	S	WT	R	rpsL K43R	R	inhA g-154a	S	WT	S	WT	S	WT	S	WT	S	WT
20MDR_91	M	66	died	Y	New	2.2	C	R	katG S315T	R	rpoB S450L	R	embB M306V	R	pncA frameshift	R	rpsL K43R	R	ethA frameshift	S	WT	S	WT	S	WT	S	WT	S	WT
20PXDR_22	M	21	unknown	N	New	2.2	S	R	katG S315T	R	rpoB H445R/rpoC S561P	R	embB M306I	S	WT	R	rpsL K43R	S	WT	R	gyrA D94A	S	WT	S	WT	S	WT	S	WT
20MDR_92	M	66	died	N	New	2.2	S	R	katG S315T	R	rpoB H445L/rpoC E1140D	R	embB G406S	S	WT	R	WT	S	WT	S	WT	S	WT	S	WT	S	WT	S	WT
20MDR_93	M	63	Cure or completed	N	New	4.5	N	R	katG S315T	R	rpoB H445Y	R	embB M306I	S	WT	S	WT	S	WT	S	WT	S	WT	S	WT	S	WT	S	WT
20PXDR_23	M	90	Cure or completed	N	Previously treated	1.2.1	N	R	fabG1 c-15t	R	rpoB S450L/rpoC A172V	S	embB Q497R	R	pncA V7G	S	rpsL K88M	R	fabG1 c-15t	S	WT	R	rrs g1484t	R	rrs g1484t	R	rrs g1484t	S	WT
20MDR_94	M	88	Cure or completed	N	New	4.4	N	R	katG S315T	R	rpoB S450L/rpoC H525Q	S	WT	R	pncA L156P	R	rrs a514c	S	WT	S	WT	S	WT	S	WT	S	WT	S	WT
20MDR_95	M	62	Cure or completed	N	New	1.2.1	S	R	fabG1 c-15t/inhA I194T	R	rpoB S450L/rpoC A172V/rpoC V483A	R	embB M306I	S	WT	S	gid frameshift	S	fabG1 c-15t/inhA I194T	S	WT	S	WT	S	WT	S	WT	S	WT
20MDR_96	F	47	Cure or completed	N	New	2.2	S	R	katG S315T	R	rpoB S450L/rpoC N698S	R	embB M306I/embB G406A	R	pncA V180F	R	rrs a514c	S	ethA frameshift	S	WT	S	WT	S	WT	S	WT	S	WT
20PXDR_24	M	45	Cure or completed	Y	New	2.2	E	R	katG S315T/fabG1 c-15t	R	rpoB S450L/rpoC D485Y/rpoC E1140D	R	embB Q497P/embB D1024N	S	WT	R	rrs a906g	S	fabG1 c-15t	R	gyrA D94G	S	WT	S	WT	S	WT	S	WT
20MDR_97	F	72	Cure or completed	N	New	2.2	C	R	fabG1 c-15t/inhA G40W	R	rpoB S450L/rpoB V534A	R	embB M306I	R	pncA M175K	S	WT	R	fabG1 c-15t	S	WT	S	WT	S	WT	S	WT	S	WT
20MDR_98	M	63	Cure or completed	N	New	4.5	S	R	katG S315T	R	rpoB framshift	S	WT	S	WT	R	rpsL K88R	S	WT	S	WT	S	WT	S	WT	S	WT	S	WT
20PXDR_25	M	66	died	N	Previously treated	2.1	S	R	katG S315T	R	rpoB S450L	R	embB M306I	R	pncA L172P	S	WT	S	ethA frameshift	R	gyrA D94N	S	WT	S	WT	S	WT	S	WT
20MDR_99	M	82	Cure or completed	Y	Previously treated	2.2	C	R	katG S315T	R	rpoB S450L	S	embB M306V	R	pncA frameshift	R	rpsL K43R	S	WT	S	WT	S	WT	S	WT	S	WT	S	WT
20MDR_100	F	39	Cure or completed	Y	New	2.2	C	R	katG S315T/fabG1 c-15t	R	rpoB S450L/rpoC D485Y/rpoC E1140D	R	embB Q497P/embB D1024N	S	WT	R	WT	R	fabG1 c-15t	S	WT	S	WT	S	WT	S	WT	S	WT
20MDR_101	M	76	died	Y	New	2.2	N	R	katG S315T	R	rpoB S450L/rpoC V483G	S	embB D328Y	S	WT	S	gid frameshift	S	WT	S	WT	S	WT	S	WT	S	WT	S	WT
20MDR_102	F	25	unknown	N	New	2.2	S	R	katG S315T	R	rpoB S450L	S	WT	S	WT	R	rpsL K43R	S	WT	S	WT	S	WT	S	WT	S	WT	S	WT
20MDR_103	M	50	Cure or completed	Y	New	4.5	N	R	fabG1 c-15t	R	rpoB S450L/rpoC E518D	S	WT	S	WT	R	rpsL K43R	S	fabG1 c-15t	S	WT	S	WT	S	WT	S	WT	S	WT
20MDR_104	F	51	Cure or completed	N	New	1.2.1	N	R	fabG1 c-15t	R	rpoB S450L/rpoC A172V	S	WT	S	WT	S	gid W45*	R	fabG1 c-15t	S	WT	S	WT	S	WT	S	WT	S	WT
20PXDR_26	F	83	died	N	New	1.2.2	C	R	katG W191R/fabG1 c-15t	R	rpoB S450L/rpoC A172V	R	embB M306L	S	WT	R	WT	R	fabG1 c-15t	S	WT	S	eis c-14>t	S	WT	R	eis c-14>t	S	WT
20MDR_105	M	81	Cure or completed	N	New	1.2.1	C	R	fabG1 t-8a/inhA I21V	R	rpoB S450L/rpoB P45L/rpoC A172V	S	WT	S	WT	S	WT	S	WT	S	WT	S	WT	S	WT	S	WT	S	WT
20MDR_106	M	62	died	Y	Previously treated	4.5	S	R	katG S315T	R	rpoB S450L/rpoC N698S	S	embB M306V	R	pncA F94L	S	WT	R	WT	S	WT	S	WT	S	WT	S	WT	S	WT
20MDR_107	F	62	Cure or completed	N	New	2.2	C	R	katG S315T	R	rpoB S450L	S	WT	S	WT	R	rpsL K43R	S	WT	S	WT	S	WT	S	WT	S	WT	S	WT
20MDR_108	M	51	Cure or completed	N	New	1.2.1	S	R	fabG1 t-8a/inhA I21V	R	rpoB S450L/rpoB P45L/rpoC A172V	S	WT	S	WT	S	WT	S	WT	S	WT	S	WT	S	WT	S	WT	S	WT
20MDR_109	M	54	Cure or completed	N	Previously treated	4.4	C	R	katG S315T	R	rpoB S450L	R	WT	S	WT	S	WT	S	WT	S	WT	S	WT	S	WT	S	WT	S	WT
20MDR_110	M	50	Cure or completed	N	New	4.5	N	R	katG Y304D	R	rpoB S450L	S	WT	S	WT	S	WT	S	WT	S	WT	S	WT	S	WT	S	WT	S	WT
20MDR_111	M	29	unknown	N	New	4.3	S	R	katG S315T	R	rpoB S450F	S	embB M306I	S	WT	R	gid frameshift	S	WT	S	WT	S	WT	S	WT	S	WT	S	WT
20PXDR_27	F	87	died	N	New	2.2	S	R	katG S315T	R	rpoB D435V	S	embA c-11a	R	pncA W68R	R	rrs a514c	R	WT	S	WT	S	WT	R	tlyA frameshift	S	WT	R	WT
20MDR_112	M	55	Cure or completed	N	New	2.1	N	R	katG S315T	R	rpoB H445Y	S	embB M306I	S	WT	S	WT	S	WT	S	WT	S	WT	S	WT	S	WT	S	WT
20MDR_113	M	87	died	N	New	2.2	N	R	katG S315T	R	rpoB S450L/rpoB I491T	S	embB Q497R	S	WT	S	WT	S	WT	S	WT	S	WT	S	WT	S	WT	S	WT
20MDR_114	M	25	Cure or completed	N	Previously treated	1.2.1	N	R	fabG1 t-8a/inhA S94A	R	rpoB H445N/rpoB Q432L/rpoC A172V	R	embB M306L	R	pncA H71Y	S	rrs a514t	R	inhA S94A	S	WT	S	WT	S	WT	S	WT	S	WT
20XDR_02	M	76	died	N	New	2.2	N	R	katG R632H/katG g439a	R	rpoB Q432K	R	embB M306I	S	WT	R	rpsL K43R	S	WT	R	gyrA D94N	S	eis c-14>t	S	WT	R	eis c-14>t	S	WT
20MDR_115	F	92	Cure or completed	N	New	4.5	C	R	katG S315T	R	rpoB S450L	S	WT	S	WT	S	WT	S	WT	S	WT	S	WT	S	WT	S	WT	S	WT
20MDR_116	F	88	died	N	New	2.2	N	R	fabG1 c-15t	R	rpoB S450L/rpoC H525Q	S	WT	S	WT	S	WT	R	fabG1 c-15t	S	WT	S	WT	S	WT	S	WT	S	WT
20MDR_117	M	83	died	N	New	2.1	N	R	katG S315T	R	rpoB S450L/rpoC V483G	R	embB M306V	S	WT	S	WT	S	WT	S	WT	S	WT	S	WT	S	WT	S	WT
20MDR_118	M	46	died	N	New	2.1	S	R	katG S315T	R	rpoB S450L/rpoC V483G	R	embB M306I	R	pncA c-11t	S	WT	S	WT	S	WT	S	WT	S	WT	S	WT	S	WT
20MDR_119	M	65	Cure or completed	Y	New	2.2	N	R	katG S315T	R	rpoB S450L/rpoC V483G	R	embB D328Y	S	WT	S	gid frameshift	R	WT	S	WT	S	WT	S	WT	S	WT	S	WT
20MDR_120	M	68	Cure or completed	N	New	1.2.1	C	R	fabG1 c-15t	R	rpoB S450L/rpoC A172V/rpoC T589A	R	embB M306I	S	WT	S	WT	S	fabG1 c-15t	S	WT	S	WT	S	WT	S	WT	S	WT
20MDR_121	F	35	Cure or completed	N	New	4.1	E	R	katG S315T	R	rpoB S450L/rpoC G594E	R	embB M306I/embA c-12t	R	pncA T135P	R	rpsL K43R	S	WT	S	WT	S	WT	S	WT	S	WT	S	WT
20MDR_122	F	55	Cure or completed	N	New	1.2.1	S	R	fabG1 c-15t/inhA I194T	R	rpoB S450L/rpoC A172V/rpoC V483A	R	embB M306V	S	WT	S	gid frameshift	R	fabG1 c-15t/inhA I194T	S	WT	S	WT	S	WT	S	WT	S	WT
20MDR_123	M	57	Cure or completed	N	New	2.2	C	R	katG S315T	R	rpoB D435Y	R	embB G406S	S	WT	R	rpsL K43R	S	WT	S	WT	S	WT	S	WT	S	WT	S	WT
20XDR_03	F	68	unknown	N	New	2.2	N	R	KatG L141S	R	rpoB S450L/rpoB P45L	R	embB M306I/embB G406A	R	pncA T135P	R	rpsL K43R	S	WT	R	gyrA D94G	S	WT	R	WT	S	eis g-10c	S	WT
20MDR_124	F	86	Cure or completed	Y	New	2.1	N	R	fabG1 t-8c	R	rpoB S450L/rpoC E750D	S	WT	S	WT	S	WT	S	fabG1 t-8c	S	WT	S	WT	S	WT	S	WT	S	WT
20MDR_125	M	57	Cure or completed	Y	New	2.1	N	R	fabG1 t-8c	R	rpoB S450L/rpoC E750D	S	WT	S	WT	S	WT	S	fabG1 t-8c	S	WT	S	WT	S	WT	S	WT	S	WT
20MDR_126	F	40	Cure or completed	N	New	2.2	C	R	fabG1 c-15t/katG W191R	R	rpoB S450L/rpoB K832E	R	embA c-16t	S	WT	R	rpsL K43R	R	fabG1 c-15t	S	WT	S	WT	S	WT	S	WT	S	WT
20PXDR_28	M	64	Cure or completed	N	New	2.2	C	R	katG S315T	R	rpoB H445R/rpoC S561P	R	embB E405D	S	WT	R	rpsL K43R	R	WT	S	WT	R	rrs a1401g	R	rrs a1401g	R	rrs a1401g	R	folC S150G
20MDR_127	M	77	died	Y	New	2.1	N	R	fabG1 t-8c	R	rpoB S450L/rpoC E750D	S	WT	S	WT	S	WT	R	fabG1 t-8c	S	WT	S	WT	S	WT	S	WT	S	WT
20PXDR_29	F	38	Cure or completed	N	Previously treated	2.2	S	R	katG S315T/fabG1 c-15t	R	rpoB S450L/rpoC D485Y/rpoC E1140D	R	embB Q497P/embB D1024N	S	WT	R	rrs a906g	R	fabG1 c-15t	R	gyrA D94G	S	WT	S	WT	S	WT	S	WT
21MDR_128	F	37	unknown	N	New	2.2	N	R	katG S315T	R	rpoB H445R/rpoC S561P	S	WT	S	WT	S	WT	S	WT	S	WT	S	WT	S	WT	S	WT	S	WT
21MDR_129	M	70	died	N	New	2.1	N	R	katG S315T	R	rpoB D435Y/rpoB L452P	S	embB D328G	S	WT	S	WT	S	WT	S	WT	S	WT	S	WT	S	WT	S	WT
21MDR_130	M	66	Cure or completed	N	Previously treated	4.5	C	R	katG S315T	R	rpoB H441L	S	WT	S	WT	S	WT	S	WT	S	WT	S	WT	S	WT	S	WT	S	WT
21MDR_131	M	92	died	N	Previously treated	4.5	S	R	fabG1 c-15t	R	rpoB S450L	R	embB Q497R	S	WT	S	WT	R	fabG1 c-15t	S	WT	S	WT	S	WT	S	WT	S	WT
21MDR_132	F	54	Cure or completed	N	unknown	4.4	N	R	fabG1 c-15t	R	rpoB S450L	S	WT	S	WT	S	WT	R	fabG1 c-15t	S	WT	S	WT	S	WT	S	WT	S	WT
21MDR_133	M	96	died	N	New	2.1	N	R	katG S315T	R	rpoB S450L/rpoC N698S	S	embA c-11a	S	WT	S	WT	S	WT	S	WT	S	WT	S	WT	S	WT	S	WT
21MDR_134	M	52	Cure or completed	N	New	4.5	S	R	katG S315T	R	rpoB S450L/rpoC N698S	R	embB M306V	S	WT	S	WT	S	WT	S	WT	S	WT	S	WT	S	WT	S	WT
21MDR_135	F	74	Cure or completed	Y	New	2.1	N	R	fabG1 t-8c	R	rpoB S450L/rpoC E750D	S	WT	S	WT	S	WT	S	fabG1 t-8c	S	WT	S	WT	S	WT	S	WT	S	WT
21PXDR_30	M	44	Cure or completed	Y	New	2.2	C	R	katG S315T	R	rpoB S450L/rpoB I491V	R	embB N399T	S	WT	R	rpsL K43R	S	WT	R	gyrA S91P	S	WT	S	WT	S	WT	S	WT
21MDR_136	M	51	Cure or completed	N	Previously treated	2.1	S	R	katG L148Q	R	rpoB frameshift	S	WT	S	WT	S	WT	S	WT	S	WT	S	WT	S	WT	S	WT	S	WT
21PXDR_31	M	90	died	Y	New	2.1	N	R	katG S315T	R	rpoB S450L/rpoC L449V	R	embB H1002R	S	WT	R	rpsL K88R	S	WT	R	WT	S	WT	S	WT	S	WT	S	WT
21MDR_137	M	72	died	N	New	4.5	S	R	fabG1 c-15t	R	rpoB S450L/rpoC E750G	S	WT	S	WT	S	WT	S	fabG1 c-15t	S	WT	S	WT	S	WT	S	WT	S	WT
21XDR_04	M	46	Cure or completed	N	Previously treated	4.5	S	R	katG S315T	R	rpoB S450L	R	embB M306I	S	WT	S	WT	S	WT	R	gyrA A90V	R	rrs a1401g	R	rrs a1401g	R	rrs a1401g	S	WT
21MDR_138	M	39	Cure or completed	N	New	2.1	C	R	katG S315T	R	rpoB S450L/rpoC V483G	R	embB Q497R	S	WT	R	WT	S	WT	S	WT	S	WT	S	WT	S	WT	S	WT
21PXDR_32	M	45	died	Y	Previously treated	2.2	E	R	katG S315T/fabG1 c-15t	R	rpoB S450L/rpoC D485Y/rpoC E1140D	R	embB Q497R/embB D1024N	S	WT	S	WT	R	fabG1 c-15t	R	gyrA D94G	S	WT	S	WT	S	WT	S	WT
21MDR_139	M	58	died	Y	New	1.2.1	S	R	fabG1 c-15t/inhA I194T	R	rpoB S450L/rpoC A172V/rpoC V483A	R	embA c-12t/embB G406S	S	WT	S	WT	R	fabG1 c-15t/inhA I194T	S	WT	S	WT	S	WT	S	WT	S	WT
21MDR_140	M	30	Cure or completed	N	Previously treated	4.5	N	R	katG S315T	R	rpoB S450L	S	embB G406D	S	WT	S	WT	S	WT	S	WT	S	WT	S	WT	S	WT	S	WT
21MDR_141	M	70	Cure or completed	N	Previously treated	4.5	S	R	fabG1 c-15t/inhA S94A	R	rpoB S450L	R	embB G406A	R	pncA frameshift	S	WT	R	fabG1 c-15t/inhA S94A	S	WT	S	WT	S	WT	S	WT	S	WT
21MDR_142	F	32	Cure or completed	N	New	1.2.1	N	R	fabG1 c-15t	R	rpoB S450L/rpoC A172V/rpoC T589A	S	embB D354A	S	WT	S	WT	R	fabG1 c-15t	S	WT	S	WT	S	WT	S	WT	S	WT
21MDR_143	F	90	died	N	New	2.2	N	R	katG S315T	R	rpoB H445D	S	WT	S	pncA T61P	S	WT	S	WT	S	WT	S	WT	S	WT	S	WT	S	WT
21PXDR_33	M	67	Cure or completed	Y	New	2.1	C	R	fabG1 t-8c	R	rpoB S450L/rpoC E750D	S	WT	S	WT	S	WT	S	fabG1 t-8c	R	gyrA D94N	S	WT	S	WT	S	WT	S	WT
21PXDR_34	M	84	died	N	New	1.2.1	S	R	fabG1 c-15t	R	rpoB S450L/rpoC A172V	S	WT	S	WT	S	WT	R	fabG1 c-15t	S	WT	S	WT	S	WT	R	eis g-12a	S	WT
21MDR_144	M	80	died	N	New	2.1	S	R	katG T308I	R	rpoB H445D	S	WT	S	WT	S	WT	S	WT	S	WT	S	WT	S	WT	S	WT	S	WT
21MDR_145	M	56	Cure or completed	Y	New	1.2.1	S	R	fabG1 c-15t/inhA I194T	R	rpoB S450L/rpoC A172V/rpoC V483A	S	embA c-12t	S	WT	S	WT	R	fabG1 c-15t/inhA I194T	S	WT	S	WT	S	WT	S	WT	S	WT
21MDR_146	F	42	Cure or completed	N	New	2.2	C	R	katG S315T	R	rpoB S450L/rpoB V534A	S	WT	S	WT	S	WT	S	WT	S	WT	S	WT	S	WT	S	WT	S	WT
21MDR_147	M	58	Cure or completed	Y	New	1.2.1	S	R	fabG1 c-15t/inhA I194T	R	rpoB S450L/rpoC A172V/rpoC V483A	R	embA c-12t/embB G406S	S	WT	S	WT	R	fabG1 c-15t/inhA I194T	S	WT	S	WT	S	WT	S	WT	S	WT
21MDR_148	M	70	Cure or completed	N	New	4.4	S	R	katG S315T	R	rpoB H445R/rpoB R448Q	S	WT	S	WT	S	gid frameshift	S	WT	S	WT	S	WT	S	WT	S	WT	S	WT
21MDR_149	M	70	died	N	New	2.2	C	R	fabG1 frameshift	R	rpoB S450L	S	WT	S	WT	R	rpsL K43T	S	WT	S	WT	S	WT	S	WT	S	WT	S	WT
21MDR_150	M	65	Cure or completed	N	New	1.2.1	N	R	fabG1 c-15t/inhA I194T	R	rpoB S450L/rpoB F503S/rpoC A172V	S	WT	S	WT	S	WT	R	fabG1 c-15t/inhA I194T	S	WT	S	WT	S	WT	S	WT	S	WT
21MDR_151	M	75	Cure or completed	N	New	2.2	S	R	fabG1 c-15t	R	rpoB S450L	S	WT	S	WT	S	WT	S	fabG1 c-15t/ethR A95T	S	WT	S	WT	S	WT	S	WT	S	WT
21MDR_152	M	50	died	N	New	2.2	S	R	katG S315T	R	rpoB Q432P/rpoC V483A	R	embB Q497R	S	WT	S	WT	R	ethA frameshift	S	WT	S	WT	S	WT	S	WT	S	WT
21MDR_153	M	71	Cure or completed	Y	New	2.2	N	R	katG S315T	R	rpoB H445Y/rpoB Q172R	S	WT	S	WT	S	rrs c517t	S	WT	S	WT	S	WT	S	WT	S	WT	S	WT
21MDR_154	M	64	Cure or completed	N	New	2.1	S	R	fabG1 g-17t/katG S315N/ katG S140N	R	rpoB S450W	R	embB M306I	S	WT	S	WT	S	fabG1 g-17t	S	WT	S	WT	S	WT	S	WT	S	WT
21MDR_155	F	77	Cure or completed	N	New	4.5	C	R	fabG1 L203L	R	rpoB S450L	S	WT	R	WT	S	WT	S	WT	S	WT	S	WT	S	WT	S	WT	S	WT
21PXDR_35	M	64	Cure or completed	Y	New	2.2	N	R	katG S315T	R	rpoB S450L/rpoC V483G	R	embB D328Y	R	pncA V155G	R	gid frameshift	R	ethA frameshift	R	gyrA D94A	S	WT	S	WT	S	WT	S	WT
21PXDR_36	F	49	Cure or completed	N	New	2.2	N	R	katG S315T	R	rpoB H445N/rpoB L430P	R	embB M306I	S	pncA Q141*	R	rrs a514c	S	WT	R	gyrA D94G	S	WT	S	WT	S	WT	S	WT
21MDR_156	M	75	died	Y	New	2.2	C	R	fabG1 c-15t	R	rpoB M434I	R	embA c-16t/embB M306I	R	pncA V128G	R	rpsL K43R	R	fabG1 c-15t	S	WT	S	WT	S	WT	S	WT	S	WT
21MDR_157	M	91	died	N	New	2.2	N	R	katG S315T	R	rpoB S450L	R	embB M306V	S	WT	R	rpsL K43R	R	ethA frameshift	S	WT	S	WT	S	WT	S	WT	S	WT
21MDR_158	M	81	died	N	Previously treated	2.2	S	R	katG S315N	R	rpoB D435V/rpoB L430R	R	embB Y334H	S	WT	S	WT	S	WT	S	WT	S	WT	S	WT	S	WT	S	WT
21MDR_159	M	69	died	N	New	2.1	C	R	katG S315T	R	rpoB H445R/rpoB R448Q	S	WT	S	WT	R	gid frameshift	S	WT	S	WT	S	WT	S	WT	S	WT	S	WT
21MDR_160	M	56	Cure or completed	Y	New	2.2	N	R	katG S315T	R	rpoB H445Y/rpoB Q172R	S	WT	S	WT	R	rrs c517t	S	WT	S	WT	S	WT	S	WT	S	WT	S	WT
21PXDR_37	F	35	Cure or completed	N	New	2.2	C	R	fabG1 c-15t/inhA I21T	R	rpoB S450L/rpoB V534M	R	WT	R	pncA frameshift	R	rpsL K43R	R	fabG1 c-15t/inhA I21T	R	gyrA A90V	S	WT	S	WT	S	WT	S	WT
21PXDR_38	M	59	Cure or completed	Y	Previously treated	2.2	E	R	katG S315T/ fabG1 c-15t	R	rpoB S450L/rpoC D485Y/rpoC E1140D	R	embB Q497P/embB D1024N	S	WT	R	rrs a906g	R	fabG1 c-15t	R	gyrA D94G	S	WT	S	WT	S	WT	S	WT
21MDR_161	F	56	Cure or completed	N	Previously treated	4.3	S	R	katG S315T	R	rpoB S450L/rpoC E750G	S	embB G406D	S	WT	S	WT	S	WT	S	WT	S	WT	S	WT	S	WT	S	WT
21PXDR_39	F	80	died	N	New	4.5	S	R	fabG1 c-15t/inhA S94A/ katG A379V	R	rpoB S450L	R	embB Q497R	S	WT	S	WT	R	fabG1 c-15t inhA S94A	S	WT	S	WT	S	WT	R	eis c-12t	S	WT
21MDR_162	M	66	died	Y	Previously treated	2.2	S	R	katG S315T/fabG1 t-8a	R	rpoB S450L/ rpoC V1039A	R	embB M306V	R	pncA frameshift	R	rrs a514c	R	WT	S	WT	S	WT	S	WT	S	WT	S	WT
21XDR_05	M	56	Cure or completed	N	New	4.5	S	R	fabG1 c-15t	R	rpoB D435Y/rpoB R167C	R	embB Q497K	R	pncA T76P	S	WT	R	fabG1 c-15t	R	gyrA D94G	S	WT	S	WT	R	eis g-10c	R	folC I43S
21MDR_163	F	53	Cure or completed	N	New	4.5	S	R	fabG1 c-15t	R	rpoB S450L	S	embB M306I	R	pncA V180F	S	WT	R	fabG1 c-15t/ethA frameshift	S	WT	S	WT	S	WT	S	WT	S	WT
21MDR_164	M	83	Cure or completed	N	New	2.2	E	R	katG S315T/ fabG1 c-15t	R	rpoB S450L/rpoC L516P/ rpoC E1140D	S	WT	R	pncA frameshift	S	WT	R	fabG1 c-15t/ethA frameshift	S	WT	S	WT	S	WT	S	WT	S	WT
21MDR_165	M	67	Cure or completed	Y	New	2.2	N	R	fabG1 c-15t	R	rpoB S450L	S	WT	S	WT	S	WT	S	fabG1 c-15t/ethR A95T	S	WT	S	WT	S	WT	S	WT	S	WT
21MDR_166	F	62	Cure or completed	N	unknown	2.2	N	R	katG S315T	R	rpoB D435F	R	WT	R	pncA A3P	R	WT	S	WT	S	WT	S	WT	S	WT	S	WT	R	thyA L163F
21MDR_167	F	79	died	N	New	2.2	C	R	katG S315T	R	rpoB S450L/rpoC L516P	R	embB Q497R	S	WT	R	rpsL K43R	S	WT	S	WT	S	WT	S	WT	S	WT	S	WT
21MDR_168	M	52	Cure or completed	Y	New	2.2	N	R	fabG1 c-15t	R	rpoB S450L/rpoB F503S	S	WT	S	WT	S	WT	S	fabG1 c-15t/ethR A95T	S	WT	S	WT	S	WT	S	WT	S	WT
21MDR_169	M	75	died	Y	New	2.1	C	R	katG S315T	R	rpoB S450L	R	embB M306I	S	WT	R	WT	S	fabG1 c-15t/ethA frameshift	S	WT	S	WT	S	WT	S	WT	S	WT
21MDR_170	M	71	died	N	New	2.2	S	R	katG S315T	R	rpoB D435A/rpoB H445D	S	WT	R	pncA I5T	R	rpsL K43R	R	WT	S	WT	S	WT	S	WT	S	WT	S	WT
21MDR_171	M	55	Cure or completed	Y	New	2.2	E	R	katG S315T	R	rpoB S450L/rpoC V483G	R	embB D328Y	R	pncA V155G	R	rpsL K88T/ gid frameshift	R	fabG1 c-15t/ethA frameshift	S	WT	S	WT	S	WT	S	WT	S	WT
21MDR_172	M	48	died	N	Previously treated	2.2	N	R	katG S315T	R	rpoB D435V	R	embB Q497R	R	pncA T100P	R	rpsL K43R	R	ethA Q347*	S	WT	S	WT	S	WT	S	WT	S	WT
21MDR_173	M	95	died	Y	New	4.5	N	R	fabG1 c-15t	R	rpoB S450L/rpoC P1040S	S	WT	S	WT	S	WT	S	fabG1 c-15t	S	WT	S	WT	S	WT	S	WT	S	WT
21MDR_174	M	78	Cure or completed	N	Previously treated	2.2	N	R	katG S315T	R	rpoB V170F/rpoC V483G	S	WT	S	WT	S	WT	S	WT	S	WT	S	WT	S	WT	S	WT	S	WT
21MDR_175	F	29	Cure or completed	N	New	2.2	N	R	katG S315T	R	rpoB D435V	R	embB M306I	S	WT	R	rpsL K43R	S	WT	S	WT	S	WT	S	WT	S	WT	S	WT
21MDR_176	M	51	Cure or completed	Y	Previously treated	4.5	S	R	katG S315T	R	rpoB S450L/rpoC N698S	R	embB M306V	R	pncA F94L	S	WT	S	WT	S	WT	S	WT	S	WT	S	WT	S	WT
21MDR_177	M	65	died	N	New	2.2	S	R	katG S315T	R	rpoB S450L	R	embB D328Y	R	pncA Y103S	R	rpsL K43R	S	WT	S	WT	S	WT	S	WT	S	WT	S	WT
21MDR_178	M	71	died	N	Previously treated	2.2	C	R	katG S315T	R	rpoB Q432P/rpoC V483G	R	embB H1002R	R	pncA P54L	R	rpsL K88R	S	WT	S	WT	S	WT	S	WT	S	WT	S	WT
21MDR_179	M	55	Cure or completed	N	New	4.3	S	R	katG S315T	R	rpoB S450L	S	WT	S	WT	S	WT	S	WT	S	WT	S	WT	S	WT	S	WT	S	WT
21MDR_180	M	16	Cure or completed	N	New	2.2	N	R	katG S315T	R	rpoB S450L/rpoB K832E	S	WT	S	WT	R	rpsL K43R	S	WT	S	WT	S	WT	S	WT	S	WT	S	folC I43T
21MDR_181	M	46	Cure or completed	N	Previously treated	2.2	N	R	katG G712D	R	rpoB S450Y	S	WT	S	WT	S	WT	S	WT	S	WT	S	WT	S	WT	S	WT	S	WT
21MDR_182	M	19	Cure or completed	N	New	2.2	C	R	katG S315T	R	rpoB S450L/rpoC H525Q	R	embB M306V	R	pncA frameshift	R	rpsL K43R	R	WT	S	WT	S	WT	S	WT	S	WT	S	folC S150G
21PXDR_40	F	76	Cure or completed	N	New	4.5	N	R	katG S315T	R	rpoB S450L	R	embB G406S	S	WT	S	WT	S	WT	R	gyrA D94A	S	WT	S	WT	S	WT	S	WT
21MDR_183	M	57	Cure or completed	N	Previously treated	2.1	S	R	fabG1 c-15t/inhA I194T	R	rpoB D435V	R	embB F330L	S	WT	R	WT	R	fabG1 c-15t/inhA I194T	S	WT	S	WT	S	WT	S	WT	S	WT
21MDR_184	M	66	unknown	N	New	2.2	S	R	katG S315N	R	rpoB D435A/rpoB H445D	S	WT	S	WT	S	WT	S	WT	S	WT	S	WT	S	WT	S	WT	S	WT
21PXDR_41	F	16	Cure or completed	Y	New	2.2	E	R	katG S315T/fabG1 c-15t	R	rpoB S450L/rpoC D485Y/rpoC E1140D	R	embB Q497P/embB D1024N	S	WT	S	WT	R	fabG1 c-15t	R	gyrA D94G	S	WT	S	WT	S	WT	S	WT
21MDR_185	M	38	Cure or completed	N	New	2.2	C	R	katG S315T	R	rpoB S450L/rpoC N416S	R	embB M306V	R	pncA P54Q	S	WT	S	WT	S	WT	S	WT	S	WT	S	WT	S	WT
21MDR_186	M	66	Cure or completed	N	New	2.2	N	R	katG S315T	R	rpoB S450L	S	WT	R	pncA A134D	R	rpsL K88R	S	WT	S	WT	S	WT	S	WT	S	WT	S	WT
21MDR_187	F	27	unknown	N	New	2.2	S	R	katG S315T	R	rpoB S450L	S	embB G406D	R	pncA E37*	R	rpsL K43R	S	WT	S	WT	S	WT	S	WT	S	WT	S	WT
21PXDR_42	F	88	died	N	New	2.1	C	R	fabG1 c-15t	R	rpoB L452P	S	WT	S	WT	S	WT	R	fabG1 c-15t	S	WT	R	rrs a1401g	R	rrs a1401g	R	rrs a1401g	R	WT
21MDR_188	M	52	Cure or completed	N	New	2.2	N	R	katG S315N/ahpC g-48a	R	rpoB S450L	S	WT	R	pncA H51R	S	WT	S	WT	S	WT	S	WT	S	WT	S	WT	S	WT
21MDR_189	M	64	Cure or completed	Y	Previously treated	2.2	S	R	fabG1 c-15t	R	rpoB S450W/rpoC M312V	S	WT	S	WT	S	WT	R	fabG1 c-15t/ethA frameshift	S	WT	S	WT	S	WT	S	WT	S	WT
21MDR_190	M	69	died	Y	New	2.2	S	R	fabG1 c-15t	R	rpoB H445D/rpoC M312V	S	WT	S	WT	S	WT	R	fabG1 c-15t/ethA frameshift	S	WT	S	WT	S	WT	S	WT	S	WT
21MDR_191	M	78	died	N	New	4.2	S	R	katG S315T	R	rpoB H445D	R	embB M306IembB D1024N	S	WT	R	rrs a514c	S	ethA frameshift	S	WT	S	WT	S	WT	S	WT	S	WT
22MDR_192	M	50	Cure or completed	Y	New	2.1	N	R	fabG1 t-8c	R	rpoB S450L/rpoC E750D	S	WT	S	WT	S	WT	S	fabG1 t-8c	S	WT	S	WT	S	WT	S	WT	S	WT
22MDR_193	F	26	unknown	N	New	1.2.2	C	R	fabG1 t-8g/katG S315T/ ahpC_T5I	R	rpoB H445Y/rpoC A172V	R	embB M306V	R	pncA D136N	S	WT	S	WT	S	WT	S	WT	S	WT	S	WT	S	WT
22MDR_194	M	60	Cure or completed	N	New	4.5	C	R	fabG1 c-15t	R	rpoB S450L	R	embB M306V	S	WT	S	WT	R	fabG1 c-15t	S	WT	S	WT	S	WT	S	WT	S	WT
22MDR_195	M	97	died	N	New	2.2	S	R	katG S315T	R	rpoB S450L/rpoC H525Q	S	WT	R	pncA V163A	R	WT	S	WT	S	WT	S	WT	S	WT	S	WT	S	WT
22MDR_196	F	53	unknown	N	New	2.2	S	R	katG G307E/fabG1 g-17t	R	rpoB S450L	R	embB M306L	S	WT	R	rpsL K88R	R	fabG1 g-17t	S	WT	S	WT	S	WT	S	WT	S	WT
22MDR_197	M	91	Cure or completed	N	New	2.2	N	R	katG S315T	R	rpoB H445Y	R	embB G406A	S	WT	R	rpsL K43R	S	WT	S	WT	S	WT	S	WT	S	WT	S	WT
22MDR_198	M	38	Cure or completed	N	New	2.2	S	R	katG Y413C	R	rpoB S450L	S	WT	S	WT	S	gid frameshift	S	WT	S	WT	S	WT	S	WT	S	WT	S	WT
22MDR_199	M	80	Cure or completed	N	New	2.2	S	R	katG S315T	R	rpoB S450L/ rpoC A1037V	R	embB L402V/embB S565G	S	WT	R	rpsL K43R	S	WT	S	WT	S	WT	S	WT	S	WT	S	WT
22PXDR_43	F	90	died	N	New	2.2	N	R	katG T271I	R	rpoB S450W/rpoC N416S	S	WT	S	WT	R	rpsL K43R	S	ethA frameshift	S	WT	R	rrs a1401g	S	rrs a1401g	R	rrs a1401g	S	WT
22MDR_200	M	65	Cure or completed	N	Previously treated	2.2	E	R	katG S315T	R	rpoB L452P	S	WT	S	WT	S	WT	S	WT	S	WT	S	WT	S	WT	S	WT	S	WT
22MDR_201	M	66	Cure or completed	N	New	2.2	N	R	fabG1 c-15t	R	rpoB S450L/rpoC E750G	R	embB M306I	S	WT	R	rrs a514c	R	fabG1 c-15t	S	WT	S	WT	S	WT	S	WT	S	WT
22MDR_202	F	42	Cure or completed	N	Previously treated	2.2	N	R	KatG frameshift	R	rpoB D435V/rpoC E1140D	S	WT	S	WT	S	WT	S	WT	S	WT	S	WT	S	WT	S	WT	S	WT
22MDR_203	M	71	died	N	New	2.2	C	R	fabG1 c-15t	R	rpoB V170F	R	embB G406A/embB D1024N	S	WT	R	rrs a514c	R	fabG1 c-15t	S	WT	S	WT	S	WT	S	WT	S	WT
22MDR_204	M	90	died	N	New	2.2	S	R	katG S315T	R	rpoB S450L	R	embB D328G/embB G406A	R	pncA K96*	R	rpsL K43R	S	WT	S	WT	S	WT	S	WT	S	WT	S	WT
22MDR_205	M	71	Cure or completed	N	New	4.5	N	R	katG S315T	R	rpoB S450L	R	embB M306I	S	WT	R	gid G71E	S	WT	S	WT	S	WT	S	WT	S	WT	S	WT
22MDR_206	M	26	unknown	N	Previously treated	4.2	S	R	katG S315T	R	rpoB S450L	S	WT	S	WT	S	WT	S	WT	S	WT	S	WT	S	WT	S	WT	S	WT
22MDR_207	F	79	unknown	Y	New	2.1	N	R	fabG1 t-8c	R	rpoB S450L/rpoC E750D	S	WT	S	WT	S	WT	S	fabG1 t-8c	S	WT	S	WT	S	WT	S	WT	S	WT
22MDR_208	M	48	unknown	N	Previously treated	2.2	E	R	katG S315T	R	rpoB H445Y	R	embB M306I	R	pncA H51P	R	rpsL K43R	S	WT	S	WT	S	WT	S	WT	S	WT	S	WT
22MDR_209	M	61	Cure or completed	N	Previously treated	2.2	C	R	KatG frameshift	R	rpoB H445C	R	embB M306V	S	WT	S	WT	S	WT	S	WT	S	WT	S	WT	S	WT	S	WT
22MDR_210	F	70	Cure or completed	N	Previously treated	2.2	S	R	fabG1 c-15t/katG P292L	R	rpoB S450L/rpoC V483G	R	embB M306I	S	WT	S	WT	S	fabG1 c-15t	S	WT	S	WT	S	WT	S	WT	S	WT
22MDR_211	M	96	died	N	New	2.1	S	R	katG S315T	R	rpoB H445Y	S	embB M306I	S	WT	S	WT	S	WT	S	WT	S	WT	S	WT	S	WT	S	WT
22MDR_212	M	57	Cure or completed	N	New	4.5	N	R	katG S315T	R	rpoB S450L	S	WT	S	WT	S	WT	S	WT	S	WT	S	WT	S	WT	S	WT	S	WT
22MDR_213	M	63	Cure or completed	N	New	4.5	C	R	katG S315T	R	rpoB S450L/rpoC N698S	R	embB M306V	S	WT	S	WT	S	WT	S	WT	S	WT	S	WT	S	WT	S	WT
22PXDR_44	F	18	Cure or completed	N	New	2.2	N	R	katG S315T	R	rpoB S450L	R	embB G406D	R	pncA a-11g	R	rpsL K88R	S	WT	R	gyrA D94Y	S	WT	S	WT	S	WT	S	WT
22MDR_214	F	80	died	N	Previously treated	4.5	S	R	KatG frameshift	R	rpoB L430R/rpoB D435Y	S	WT	S	WT	S	WT	S	WT	S	WT	S	WT	S	WT	S	WT	S	WT
22MDR_215	M	46	Cure or completed	N	New	2.2	C	R	katG S315T	R	rpoB S450L/rpoC V483G	R	embB Y319C	R	pncA C72R	R	rpsL K43R	S	WT	S	WT	S	WT	S	WT	S	WT	S	WT
22MDR_216	M	51	unknown	Y	New	1.2.1	S	R	fabG1 c-15t/inhA I194T	R	rpoB S450L/rpoC A172V/rpoC V483A	S	embB c-12t	S	WT	S	gid frameshift	R	fabG1 c-15t/inhA I194T	S	WT	S	WT	S	WT	S	WT	S	WT
22MDR_217	M	82	died	Y	New	2.2	C	R	fabG1 c-15t/katG W191R	R	rpoB H445D	R	embA c-16t/embB M306I	R	pncA L120P	R	rpsL K43R	R	fabG1 c-15t	S	WT	S	WT	S	WT	S	WT	S	WT
22MDR_218	M	51	Cure or completed	N	New	2.2	S	R	katG S315T	R	rpoB L452P	S	WT	S	WT	R	rpsL K43R	S	WT	S	WT	S	WT	S	WT	S	WT	R	thyX c-16t
22MDR_219	F	25	unknown	N	New	4.3	C	R	fabG1 c-15t	R	rpoB S450L	S	WT	S	WT	S	WT	R	fabG1 c-15t	S	WT	S	WT	S	WT	S	WT	S	WT
22MDR_220	M	79	unknown	N	New	2.2	S	R	katG S315T	R	rpoB S450L/rpoC E518D	R	embB Q497P	S	WT	R	rpsL K43R	R	ethA V104G	S	WT	S	WT	S	WT	S	WT	R	thyX c-16t
22MDR_221	M	90	died	N	New	4.5	S	R	katG S315T/fabG1 c-15t	R	rpoB S450L	R	embB M306I	S	pncA T76P	S	WT	S	fabG1 c-15t	S	WT	S	WT	S	WT	S	WT	S	WT
22MDR_222	F	32	Cure or completed	N	New	2.2	C	R	katG S315T	R	rpoB L452P	S	WT	S	WT	R	rpsL K88R	S	WT	S	WT	S	WT	S	WT	S	WT	S	WT
22MDR_223	M	33	unknown	N	New	4.3	S	R	katG S315T/fabG1 c-15t	R	rpoB S450L	R	embB M306V	R	pncA H57P	R	rrs a514t	S	WT	S	WT	S	WT	S	WT	S	WT	S	WT
22MDR_224	F	77	died	N	New	2.2	S	R	fabG1 c-15t	R	rpoB S450L	R	embB G406D	S	WT	S	WT	R	fabG1 c-15t	S	WT	S	WT	S	WT	S	WT	S	WT
22MDR_225	M	57	unknown	N	New	2.1	N	R	katG S315T	R	rpoB Q432P/rpoC W484G	S	WT	S	WT	R	gid G76D	S	WT	S	WT	S	WT	S	WT	S	WT	S	WT
22MDR_226	F	50	unknown	N	New	4.5	C	R	katG S315T	R	rpoB S450L/rpoC P1040S	R	embB M306V	S	WT	S	WT	S	WT	S	WT	S	WT	S	WT	S	WT	S	WT
22MDR_227	M	43	Cure or completed	N	New	2.2	C	R	fabG1 c-15t	R	rpoB S450L	S	WT	S	WT	S	WT	R	fabG1 c-15t/ethR A95T	S	WT	S	WT	S	WT	S	WT	S	WT
22MDR_228	M	84	died	N	New	4.5	N	R	katG S315T	R	rpoB H445L	S	WT	S	WT	R	gid frameshift	S	WT	S	WT	S	WT	S	WT	S	WT	S	WT
22MDR_229	M	60	died	N	New	2.1	S	R	katG S315T	R	rpoB L452P	S	WT	S	WT	S	WT	S	WT	S	WT	S	WT	S	WT	S	WT	S	WT
22PXDR_45	F	77	unknown	N	New	1.2.1	S	R	fabG1 c-15t	R	rpoB S450L/rpoC A172V	S	WT	S	WT	S	WT	S	fabG1 c-15t	S	WT	S	eis c-14>t	S	WT	R	WT	S	WT
22MDR_230	M	34	unknown	Y	New	2.2	S	R	katG S315T/fabG1 c-15t	R	rpoB S450L/rpoB G890C	R	embB M306I	S	pncA D12A	S	WT	R	fabG1 c-15t	S	WT	S	WT	S	WT	S	WT	S	WT
22MDR_231	M	20	unknown	Y	New	4.5	N	R	katG S315T	R	rpoB H445N	S	WT	S	WT	S	WT	S	WT	S	WT	S	WT	S	WT	S	WT	S	WT
22MDR_232	M	59	unknown	N	New	2.2	N	R	katG S315T	R	rpoB H445Y	R	embB M306I	S	WT	R	rpsL K43R	S	WT	S	WT	S	WT	S	WT	S	WT	S	WT
22MDR_233	M	59	unknown	N	Previously treated	2.2	N	R	fabG1 c-15t ahpC c-81t	R	rpoB S450L/rpoC L516P	S	WT	S	WT	R	rpsL K43R	R	fabG1 c-15t	S	WT	S	WT	S	WT	S	WT	S	WT
22MDR_234	M	83	unknown	N	Previously treated	2.2	N	R	katG S315T	R	rpoB S450L/ rpoC A1037V	R	embB G406C	R	pncA frameshift	R	rpsL K43R	S	WT	S	WT	S	WT	S	WT	S	WT	S	WT
22XDR_06	M	85	died	N	New	2.2	S	R	fabG1 c-15t/inhA I194T	R	rpoB S450L/rpoC N698S	R	embB M306V	R	pncA C14R	R	rpsL K43R	R	fabG1 c-15t/inhA I194T	R	gyrA D94A	R	rrs a1401g	R	rrs a1401g	R	rrs a1401g	R	thyX g-9a/thyA Q151R
22MDR_235	F	78	died	N	New	2.1	S	R	katG S315T	R	rpoB H445L	R	embB M306I	R	pncA frameshift	R	gid frameshift	S	WT	S	WT	S	WT	S	WT	S	WT	S	WT
22MDR_236	F	23	Cure or completed	Y	New	2.1	N	R	fabG1 t-8c	R	rpoB S450L/rpoC E750D	S	WT	S	WT	S	WT	S	fabG1 t-8c	S	WT	S	WT	S	WT	S	WT	S	WT
22MDR_237	M	71	unknown	N	New	2.2	N	R	fabG1 c-15t	R	rpoB H445D	S	WT	S	WT	R	rpsL K43R	R	fabG1 c-15t	S	WT	S	WT	S	WT	S	WT	S	WT
22MDR_238	M	66	unknown	N	New	2.1	S	R	katG S315T	R	rpoB S450L/rpoC V483G	S	WT	R	pncA W68*	S	WT	S	WT	S	WT	S	WT	S	WT	S	WT	S	WT
22MDR_239	M	60	unknown	N	New	4.5	C	R	katG S315T	R	rpoB S450L/rpoC P1040S	R	embB M306V	S	WT	S	WT	S	WT	S	WT	S	WT	S	WT	S	WT	S	WT
22MDR_240	M	80	unknown	Y	New	2.2	S	R	katG S315T/fabG1 t-8a	R	rpoB S450L/ rpoC V1039A	R	embB M306V	R	pncA frameshift	R	rrs a514c	R	fabG1 t-8a	S	WT	S	WT	S	WT	S	WT	S	WT
22MDR_241	M	64	unknown	N	New	2.1	C	R	katG S315T	R	rpoB S450L/rpoC V483G	R	embB D328Y	R	pncA A46V	R	gid frameshift	R	ethA L393P/ethA R67H	S	WT	S	WT	S	WT	S	WT	S	WT
22MDR_242	M	81	Cure or completed	N	New	4.5	C	R	katG S315T	R	rpoB S450L	R	embB M306V	S	WT	S	WT	S	WT	S	WT	S	WT	S	WT	S	WT	S	WT
22MDR_243	M	29	unknown	N	New	4.1	S	R	katG S315T	R	rpoB S450L/rpoC G594E	R	embB M306I	S	WT	S	WT	S	WT	S	WT	S	WT	S	WT	S	WT	S	WT
22MDR_244	M	54	died	N	New	2.2	S	R	katG S315T	R	rpoB S450L	R	embB M306V	S	pncA V155G	R	rpsL K88R	S	WT	S	WT	S	WT	S	WT	S	WT	R	folC E40K
22MDR_245	M	27	unknown	N	New	2.2	S	R	katG S315T	R	rpoB H445N/rpoB M434L	S	WT	S	WT	R	rpsL K43R	S	WT	S	WT	S	WT	S	WT	S	WT	S	WT
22MDR_246	M	62	unknown	Y	New	4.5	N	R	katG S315T	R	rpoB H445N	S	WT	S	WT	S	WT	S	WT	S	WT	S	WT	S	WT	S	WT	S	WT
Abbreviations: INH, isoniazid; RIF, rifampicin; EMB, ethambutol; PZA, pyrazinamide; SM, streptomycin; ETO, Ethionamide; AMK, Amikacin; KAN, kanamycin; CAP, capreomycin; FQs, fluoroquinolones; PAS, Para-aminosalicylic acid; M, male; F, female; N, northern Taiwan; S, southern Taiwan; E, eastern Taiwan; C, central Taiwan; pDST, phenotypic drug susceptibility testing; R, resistant; S, susceptible; WT…
Compensatory mutations are presented in bold
*: stop codon; Y: cluster; N: non-cluster
